# Supplementary material for: Identification of two quantitative genes controlling soybean flowering using bulked-segregant analysis and genetic mapping
Source: Front Plant Sci. 2022 Nov 30;13:987073. doi: 10.3389/fpls.2022.987073 (PMC9749486; doi:10.3389/fpls.2022.987073)
Supplement: Supplementary file 1 [file DataSheet_1.xlsx]

## Sheet: Supplementary Table 1
Supplementary Table 1. Soybean materials used in this study
Line name	Line ID	Genotype	Pedigree	Flower time(12L/12D)
ZK193	L62-812	e1e2E3E4E9Dt1	Harosoy (6) × PI 80837	29.3aa
ZK158	L62-812	e1e2E3E4E9Dt1	Harosoy (6) × PI 80837	40.7b
a Means within a column followed by the same letter are not significantly different (P = 0.01) according to Tukey’s HSD test.

## Sheet: Supplementary Table 2
Supplementary Table 2. Identification of main-effect QTLs
Years	Population	Modela	QTL	Chromosome	Marker or Intervalb	Positionc	LODd	R2(%)/PVEe	Af
2015	ZK193 × ZK158	ANOVA	LJ32	scaffold_32	LJ11-dCAPs	198779	-	9.67	-
	ZK193 × ZK158	MQM	LJ18	Gm18	ID181191-ID181120	57156743-57823021	8.03	34.8	-3.26
2016	ZK193 × ZK158	ANOVA	LJ32	scaffold_32	LJ11-dCAPs	198779	-	12.4	-
	ZK193 × ZK158	MQM	LJ18	Gm18	ID181191-ID181120	57156743-57823021	7.78	26.6	-2.58
a Identification of QTLs by multiple QTL mapping (MQM) implemented by MapQTL 5.
b Marker or interval: Markers or support intervals on the linkage map in which the LOD is the largest.
c Position: The LOD peak for candidate QTL on the genetic linkage map in centiMorgans.
d LOD: Log of odd.
e R2(%)/PVE: Percentage of phenotypic variance explained by the QTL.
fA: The additive effects contributed by QTL.

## Sheet: Supplementary Table 3
Supplementary Table 3. Association regional gene annotation of LJ32
scaffold_32	29531-31846	ID=Glyma.U033000.Wm82.a2.v1	SF24 - 3-KETOACYL-COA SYNTHASE 12-RELATED	phytozomev10
scaffold_32	40901-44803	ID=Glyma.U033100.Wm82.a2.v1	NUCLEOSIDE DIPHOSPHATE-LINKED MOIETY X MOTIF 22	phytozomev10
scaffold_32	55511-60079	ID=Glyma.U033200.Wm82.a2.v1	Integral membrane ankyrin-repeat protein Kidins220 (protein kinase D substrate)	phytozomev10
scaffold_32	61978-72047	ID=Glyma.U033300.Wm82.a2.v1	E3 UFM1-PROTEIN LIGASE 1	phytozomev10
scaffold_32	73491-81520	ID=Glyma.U033400.Wm82.a2.v1	CCR4-NOT TRANSCRIPTION COMPLEX SUBUNIT 2	phytozomev10
scaffold_32	92691-95996	ID=Glyma.U033500.Wm82.a2.v1	Protein tyrosine kinase (Pkinase_Tyr)	phytozomev10
scaffold_32	97092-98231	ID=Glyma.U033600.Wm82.a2.v1	HISTONE H4	phytozomev10
scaffold_32	104500-107620	ID=Glyma.U033700.Wm82.a2.v1	CCT MOTIF FAMILY PROTEIN	phytozomev10
scaffold_32	126050-126958	ID=Glyma.U033800.Wm82.a2.v1	SF186 - CHITINASE	phytozomev10
scaffold_32	132452-138741	ID=Glyma.U033900.Wm82.a2.v1	KINESIN MOTOR PROTEIN-RELATED PROTEIN-RELATED	phytozomev10
scaffold_32	140723-170103	ID=Glyma.U034000.Wm82.a2.v1	DNA-DIRECTED RNA POLYMERASE III SUBUNIT RPC1	phytozomev10
scaffold_32	171220-174103	ID=Glyma.U034100.Wm82.a2.v1	Name=Glyma.U034100	phytozomev10
scaffold_32	179402-180193	ID=Glyma.U034200.Wm82.a2.v1	Name=Glyma.U034200	phytozomev10
scaffold_32	182321-187216	ID=Glyma.U034300.Wm82.a2.v1	Non-specific serine/threonine protein kinase / Threonine-specific protein kinase	phytozomev10
scaffold_32	183188-184443	ID=Glyma.U034400.Wm82.a2.v1	Name=Glyma.U034400	phytozomev10
scaffold_32	197149-220019	ID=Glyma.U034500.Wm82.a2.v1	TWO-COMPONENT RESPONSE REGULATOR-LIKE APRR3	phytozomev10
scaffold_32	203397-204762	ID=Glyma.U034600.Wm82.a2.v1	hAT family C-terminal dimerisation region (Dimer_Tnp_hAT)	phytozomev10
scaffold_32	227407-231578	ID=Glyma.U034700.Wm82.a2.v1	MITOGEN-ACTIVATED PROTEIN KINASE 13	phytozomev10
scaffold_32	234178-234417	ID=Glyma.U034800.Wm82.a2.v1	-	phytozomev10
scaffold_32	242548-242790	ID=Glyma.U034900.Wm82.a2.v1	-	phytozomev10
scaffold_32	246144-247288	ID=Glyma.U035000.Wm82.a2.v1	Coexpressed with genes in roots specific coexpression subnetwork	phytozomev10
scaffold_32	257468-263664	ID=Glyma.U035100.Wm82.a2.v1	Differentially downregulated in symbiotic condition in leaf vs. roots comparison	phytozomev10

## Sheet: Supplementary Table 4
Supplementary Table 4. Association regional gene annotation of LJ18
Chromosome	Candidate gene	Annotation
18	Glyma.18G297100	SF3 - LOB DOMAIN-CONTAINING PROTEIN 40
18	Glyma.18G297200	SF12 - CYTOCHROME P450 CYP13A3-RELATED
18	Glyma.18G297300	Adenylate dimethylallyltransferase (AMP-dependent) / Isopentenyltransferase
18	Glyma.18G297400	SF12 - UV EXCISION REPAIR PROTEIN RAD23
18	Glyma.18G297500	REGULATOR OF VPS4 ACTIVITY IN THE MVB PATHWAY PROTEIN
18	Glyma.18G297600	Uncharacterized conserved protein
18	Glyma.18G297700	Beta-mannosyltransferase 1
18	Glyma.18G297800	Flavin reductase (NADPH) / Riboflavine mononucleotide reductase
18	Glyma.18G297900	HYPOTHETICAL HEAT DOMAIN-CONTAINING
18	Glyma.18G298000	CARBOXYLESTERASE 17-RELATED
18	Glyma.18G298100	T-COMPLEX PROTEIN 1 SUBUNIT ZETA
18	Glyma.18G298200	NADPH-dependent alkenal/one oxidoreductase
18	Glyma.18G298300	SF27-14-3-3-LIKE PROTEIN GF14 LAMBDA
18	Glyma.18G298400	Glycyl-tRNA synthetase
18	Glyma.18G298500	Uncharacterized conserved protein
18	Glyma.18G298600	SNARE associated Golgi protein (SNARE_assoc)
18	Glyma.18G298700	SF1 - NO EXINE FORMATION 1
18	Glyma.18G298800	protein FLOWERING LOCUS T-RELATED
18	Glyma.18G298900	protein FLOWERING LOCUS T (GmFT1A)
18	Glyma.18G299000	protein FLOWERING LOCUS T (GmFT1B)
18	Glyma.18G299100	Transaldolase / Glycerone transferase
18	Glyma.18G299200	PROTEIN NRT1/ PTR FAMILY 6.1
18	Glyma.18G299300	Phospholipase A(1) / Phospholipase A1
18	Glyma.18G299400	GOT1/SFT2-LIKE VESCICLE TRANSPORT PROTEIN
18	Glyma.18G299500	CLATHRIN INTERACTOR 1

## Sheet: Supplementary Table 5
Supplementary Table S5. Haplotypes of LJ18
H1		H2		H3		H4		H5
G001	China,guangdong	G002	China,guangdong	G007	China,guangdong	WDD02337	Brazil	PK06	Pakistan
H17355	China,Anhui	ZK1886	Venezuela	PG	Brazil			PK03	Pakistan
G003	China,guangdong	Fudou-71	China,Fujian	PI 483252	Brazil			PK02	Pakistan
G005	China,guangdong	Fudou-310	China,Fujian	PI 486335	India			PI 269518 A	Pakistan
G004	China,guangdong	PI 486328	India	G012	China,guangdong			PI 468130	Pakistan
G009	China,guangdong	IN03	India	G014	China,guangdong			PI 365426	Pakistan
G008	China,guangdong	PI 462312	India	TL14	Thailand			PI 323276	Pakistan
PI 628810	Brazil	TL08	Thailand	PI 255734	48633548			PI 219698	Pakistan
YN52	China,Yunnan	Pudou-047	China,Fujian	PI 215693	Brazil			PI 222397	Pakistan
YN49	China,Yunnan	Pudou-041	China,Fujian	18508	Myanmar			PI 219732	Pakistan
YN20	China,Yunnan	G011	China,guangdong	G021	China,guangdong
Grimpo	Brazil	Pudou-11	China,Fujian	WDD02325	Brazil
PI 497965	India	MY05	Myanmar	WDD00666	Thailand
PI 497967	India	ZK5213	India	PA	Brazil
PI 497959	India	Puchadou-1	China,Fujian	YN42	China,Yunnan
PI 497960	India	18492	Myanmar	PI 628814	Brazil
PI 497955	India	18491	Myanmar	PI 628858	Brazil
PI 468375	India	Pudou-10-1	China,Fujian	PI 628859	Brazil
NT10/26B	Thailand	Pudou-046	China,Fujian	PI 628862	Brazil
Brazil-7	Brazil	18513	Myanmar	G034	China,guangdong
Yuechun 2014-3	China,guangdong	WDD02338	Brazil	WDD02323	Brazil
YN25	China,Yunnan	TL13	Thailand	PI 628812	Brazil
YN24	China,Yunnan	PI 165524	India	WDD02329	Brazil
PI 240663	Philippines	PI 628882	Brazil	G030	China,guangdong
YN09	China,Yunnan	PI 628883	Brazil	WDD02324	Brazil
YN54	China,Yunnan	G028	China,guangdong	PI 628910	Brazil
PI 240664	Philippines	G026	China,guangdong	Grimpo	Brazil
YN29	China,Yunnan	WDD00660	Thailand	YN57	China,Yunnan
Bossier	Brazil	WDD00659	Thailand	PI 371609	Pakistan
YN10	China,Yunnan	WDD00788	Nigeria	WDD00690	Thailand
G013	China,guangdong	YN37	China,Yunnan	WDD02320	Brazil
G010	China,guangdong	PI 486331	India	WDD02314	Brazil
G017	China,guangdong	PK07	Pakistan	BR121	Brazil
G015	China,guangdong	YN60	China,Yunnan
G018	China,guangdong	PI 628820	Brazil
G020	China,guangdong	PI 628857	Brazil
PI159925	Brazil	PI 628860	Brazil
18462	Myanmar	PI 628864	Brazil
Sudan-2	Sudan	PI 628863	Brazil
Sudan-1	Sudan	G037	China,guangdong
PI 208433	Nepal	PI 628936	Brazil
PI 208431	Nepal	YN31	China,Yunnan
PI 208429	Nepal	MY28	Myanmar
PI 194773	India	MY27	Myanmar
PI 239484	India	Quandou-7	China,Fujian
PI 208434	Nepal	PI 417499	Brazil
Fudou-10	China,Fujian	PI 417501	Brazil
YN38	China,Yunnan	PI 628797	Brazil
PI 174856	India	PI 628799	Brazil
PI 628865	Brazil	PI 628843 IAC-4	Brazil
G027	China,guangdong	PI 628930	Brazil
G025	China,guangdong	WDD02322	Brazil
PI 180051	India	MY33	Myanmar
PI 183930	India	MY31	Myanmar
G022	China,guangdong	MY30	Myanmar
YN33	China,Yunnan	WDD02328	Brazil
MY17	Myanmar	Fudou-234	China,Fujian
MY18	Myanmar	PI 628839	Brazil
MY14	Myanmar	Gui-0513-2	China,Guangxi
G039	China,guangdong	PI 310439	Papua New Guinea
YN43	China,Yunnan	240666	Philippines
Gui-1502	China,Guangxi	PI 240665	Philippines
WDD01542	Australia	YN01	China,Yunnan
WDD00786	Nigeria	IN02	India
Brazil-8	Brazil	PI 371607	Pakistan
G032	China,guangdong	MY08	Myanmar
ZK5293	China,guangdong	MY03	Myanmar
PI 628861	Brazil	MY04	Myanmar
G033	China,guangdong	YN30	China,Yunnan
G035	China,guangdong	TL12	Thailand
G036	China,guangdong	TL11	Thailand
G038	China,guangdong	PI 628903	Brazil
WDD02312	Brazil	MY15	Myanmar
WDD02319	Brazil	PI 309655 A	Malaysia
Bragg LJ8	Brazil	PI 309655 B	Malaysia
Yuechun 2014-4	China,guangdong	206258	Philippines
WDD00675	Thailand	2010-3-1-2	Yannan
WDD00685	Thailand	PI 628805	Brazil
MY24	Myanmar	YN32	China,Yunnan
MY26	Myanmar	PI 628809	Brazil
MY20	Myanmar
YN22	China,Yunnan
YN21	China,Yunnan
PI 341252	Brazil
PI 417503	Brazil
YN47	China,Yunnan
YN44	China,Yunnan
3/6-1B	China,Yunnan
K3	Thailand
YN41	China,Yunnan
H3	Brazil
Bedford	Brazil
PI 628807	Brazil
YN40	China,Yunnan
WDD02316	Brazil
WDD02317	Brazil
WDD02318	Brazil
WDD02321	Brazil
G029	China,guangdong
MY32	Myanmar
YN02	China,Yunnan
YN59	China,Yunnan
YN19	China,Yunnan
G024	China,guangdong
YN14	China,Yunnan
YN13	China,Yunnan
YN51	China,Yunnan
G023	China,guangdong
PI 240662 A	Philippines
YN06	China,Yunnan
PI 324188	Philippines
PI 240670	Philippines
PI 240669	Philippines
IN05	India
IN04	India
H17354	China, Anhui
18495	Myanmar
WDD02340	Brazil
MY02	Myanmar
WDD02336	Brazil
MY01	Myanmar
WDD02330	Brazil
TL15	Thailand
YN34	China,Yunnan
YN36	China,Yunnan
YN46	China,Yunnan
YN08	China,Yunnan
18499	Myanmar
YN27	China,Yunnan
18512	Myanmar
YN55	China,Yunnan
YN03	China,Yunnan
TL10	Thailand
G031	China,guangdong
YN04	China,Yunnan
YN07	China,Yunnan
YN45	China,Yunnan
MY11	Myanmar
PI 597380	Philippines
YN11	China,Yunnan
YN05	China,Yunnan
Huaxia-3	China,Guangxi
MY19	Myanmar
YN15	China,Yunnan
YN12	China,Yunnan
YN56	China,Yunnan
YN26	China,Yunnan
YN18	China,Yunnan
Huaxia-1	China,guangdong
Brazil-15	Brazil
Yuechun-03-3	China,guangdong
Yuechun-04-5	China,guangdong
Huaxia-3	China,guangdong
YN16	China,Yunnan
YN17	China,Yunnan
2010-3-1-5-A	China,Yunnan
MY29	Myanmar
YN53	China,Yunnan
WDD01543	Australia
PI 628946	Brazil
PI 628928	Brazil
PI 578486	India
PI 497964 A	India
PI 468374 A	India
TL04	Thailand
YN23	China,Yunnan
PI 240667 A	Philippines
Brazil-13	Brazil
TL06	Thailand
Huaxia-5	China,guangdong
Fudou-8	China,Fujian
PORN01	Myanmar
PI 628869	SANTAROSA
TL07	Thailand
YN39	China,Yunnan
WDD00669	Thailand
Gui-1016	China,Guangxi

## Sheet: Supplementary Table 6
Supplementary Table 6. Molecular markers
Marker	Location	Forward primer (5'-3')	Reverse primer (5'-3')	Marker type	Product size (bp)
ID181000	53080933	CGTTCTTTCTCCCCTCACG	TCAATGGGCGGTGAAGTT	Indel	265
ID181023	53475585	TGTTCTGGTGTGCATGGG	TCTGCCTCATATCTGGTCCAT	Indel	191
ID181061	54124409	GGAAATGAATGCAAAGGTGAA	GGAAATGAATGCAAAGGTGAA	Indel	203
ID181073	54231895	TTTTGATTTTCCTCCTTCTGG	TGGAACCTTCAACATCAACAG	Indel	169
ID181084	54396679	TCAATTCCCCTGCTCCAA	GGCCTCAATTAGCCCCAT	Indel	203
ID181088	54503509	CAGGTCAATCCATGTTGGG	CTTGCATTGAATATGTTTGGG	Indel	153
ID181092	54544326	GGAGGACAATTTTTCGATGG	CGCCGGTGGAACAAATA	Indel	117
ID181173	56652101	ATAAAGGACCCAGGGCCA	TCATGACAAGGGGTGTGGT	Indel	120
ID181191/M1	57156743	AGAGGTGAATGGCTAAGAGCA	CATCCTTAAATGACGCACCC	Indel	208
M2	57295944	TCTCCGTGATGGCCAAAT	AGAGAGGAACCCGTTGTTGA	Indel	147
M3	57355257	GTATAATAATGATGATGCTGA	AGAGACGTACATGTTGGTG	SNP	184
ID181193/M4	57410714	CCAGGGGACTTGTAGGCA	GAAGGGGGTTGATGAGGC	Indel	143
M5	57712437	TGACAATAACGGATGGAAGTT	CCCCTCCTCCAATATGTCG	Indel	175
M6	57757049	CGGGCAGAGCCAACCTGGAAG	CTCGCAACCCGCAAGGATA	SNP	169
ID181120/M7	57823021	TGTCTCTCAGGCGACCAA	TGTCAATGGTCCCACCAA	Indel	125
LJ11-dCAPs	198779	CACCTTGACAATCAGAATGATAAATATTTAAA	CACAATGAGTGACATAACTACACC TT	dCAPs (SwaⅠ)	286

## Sheet: Supplementary Table 7
Supplementary Table 7. Primers for plasmid ,the amplification for the fragment and qRT-PCR
LJ18-CDS	ATGCCTGGTACAACGAACCCTC	TAACATTAGCCTCCTTTC
C17-LJ18	CTTGATATCGAATTCATGCCTGGTACAACGAAC	AGAACTAGTGGATCCTAACATTAGCCTCCTTTC
Pgreen0800-AP1	CCCCTCGAGGTCGACAACTTGCAGAAAGATATGGC	AGAACTAGTGGATCCGAAAAGCTTGCTATTATAGCG
PRT107-LJ18	AGAACTAGTGGATCCATGCCTGGTACAACGAAC	AGAACTAGTGGATCCTAACATTAGCCTCCTTTC
qRT-LJ18	GCCCTTTGCAAGTTCTATCCC	GCATCGTGATCCACCGTGA
Tublin	GAGAAGAGTATCCGGATAGG	GTTTCCGAACACTCAAGCTC
